# Supplementary material for: Type XXII Collagen Complements Fibrillar Collagens in the Serological Assessment of Tumor Fibrosis and the Outcome in Pancreatic Cancer
Source: Cells. 2022 Nov 24;11(23):3763. doi: 10.3390/cells11233763 (PMC9738409; doi:10.3390/cells11233763)
Supplement: Supplementary file 1 [file cells-11-03763-s001.zip]

Archive with 1 entries (1 files):
- cells-1973327-supplementary.pdf
